# Supplementary material for: An approved in vitro approach to preclinical safety and efficacy evaluation of engineered T cell receptor anti-CD3 bispecific (ImmTAC) molecules
Source: PLoS One. 2018 Oct 15;13(10):e0205491. doi: 10.1371/journal.pone.0205491 (PMC6188753; doi:10.1371/journal.pone.0205491)
Supplement: S1 Dataset — (XLSX) [file pone.0205491.s003.xlsx]

## Sheet: Fig 2
		Ag+ + E + ImmTAC			Ag- + E + ImmTAC			Ag+ + E			Ag- + E			E + ImmTAC
ImmTAC-gp100 (M)	10-8	356	329	342	36	33	34							7	9	10
	10-9	380	337	350	0	1	0
	10-10	332	309	294	0	0	0
	10-11	159	191	177	0	0	0
	10-12	126	106	126	0	0	1
	10-13	102	137	111	0	0	0
	0							103	110	96	1	1	0
		Ag+ + E + ImmTAC			Ag- + E + ImmTAC			Ag+ + E			Ag- + E			E + ImmTAC
ImmTAC-nybr1 (M)	10-8	713	810	848	186	218	161							0	1	0
	10-9	760	888	791	5	3	0
	10-10	689	606	671	0	1	0
	10-11	265	215	240	3	0	1
	10-12	11	8	10	1	1	0
	10-13	0	0	1	1	1	0
	0							0	1	0	1	0	0
		Ag+ + E + ImmTAC			Ag- + E + ImmTAC			Ag+ + E			Ag- + E			E + ImmTAC
ImmTAC-mageA3 (M)	10-8.2	421	398	404	29	51								0	0
	10-8.5	380	346	350
	10-8.8	408	349	380	8	16
	10-9.1	384	380	410
	10-9.4	345	311	311	3	3
	10-9.7	234	271	280
	10-10	200	205	166
	10-10.4	100	91	85
	10-10.6	44	43	44
	10-10.9	19	5	13
	10-11.2	3	13	10
	10-12.2	0	0	3
	0							4	1		1	0
		Ag+ + E + ImmTAC			Ag- + E + ImmTAC			Ag+ + E			Ag- + E			E + ImmTAC
ImmTAC-nyeso	10-8	339	344	355	95	91	71							0	0
	10-9	328	339	343	1	3	3
	10-10	216	231	239	0	0	0
	10-11	33	30	38	0	0	0
	10-12	0	1	1	0	0	0
	10-13	1	0	4	0	0	0
	0							4	3		0	0

## Sheet: Fig 3
gp100 mRNA levels
Cell line	Qty RNA per reaction (ng)	Assay efficiency (E)	Ref genes (RPL32 & HPRT1) Relative Qty (RQ)	Average Ct	gp100 Relative Qty (E^-Ct)	Mean transcript number /100ng RNA	NRQ (target RQ/ref genes RQ) x 10^4	Average NRQ (target RQ/ref genes RQ) x 10^4	Standard deviation
A375	12.5	1.94203	4.0504e-06	31.9145	6.31634e-10	3188.95	1.55944	1	0
	12.5	1.94203	4.25093e-06	32.1705	5.32932e-10	2686.24	1.25368
Mel526	12.5	1.95483	3.3363e-06	18.0377	5.61133e-06	2.26231e+07	16819	25662	7952
	12.5	1.95483	5.47271e-07	19.7645	1.76354e-06	7.12402e+06	32224.2
	12.5	1.95483	2.61695e-06	17.6427	7.31219e-06	2.94496e+07	27941.7
Mel624	12.5	1.97621	1.67159e-06	20.395	9.25756e-07	2.09824e+06	5538.17	11388	4085
	12.5	1.97621	2.82217e-06	18.5306	3.29631e-06	7.47258e+06	11680
	12.5	1.97621	3.48988e-06	17.8953	5.08134e-06	1.1556e+07	14560.2
	12.5	1.95483	3.24349e-06	18.3779	4.46711e-06	1.80603e+07	13772.6
MeWo	12.5	1.95483	1.12446e-06	19.46	2.16289e-06	8.72122e+06	19234.9	22158	4975
	12.5	1.95483	3.10078e-06	17.3917	8.65209e-06	3.47691e+07	27903
	12.5	1.95483	2.78217e-06	18.1006	5.37972e-06	2.16312e+07	19336.4
WM 266 4	12.5	1.95483	2.99972e-06	20.5713	1.02684e-06	4.25174e+06	3423.13	7009	4667
	12.5	1.95483	7.88647e-07	20.6579	9.68933e-07	3.97864e+06	12286
	12.5	1.95483	2.72111e-06	20.0594	1.44717e-06	5.81445e+06	5318.31
HLA-A*02 protein expression
	Mel526	Mel624	MeWo	WM266-4
Relative abundance of HLA-A*02 (MFI)	193218	98726	42311	91190
	151430	189016	6436	241610
	80486	28942	21336	193214
	31256	69505	31602
	108617	66915
	87261	55762
	30407	78803
	111323	63264
		144027
Apoptotic index
		Mel624			SKMel5			MeWo			WM266-4 (ECACC)			WM266-4 (EBI)			A375
ImmTAC-gp100 (pM)	1000	75.5139	59.651		69.6629	74.6902	67.9573	26.2303	18.823	23.9367	24.3202	21.7921	15.3052	16.8525	16.1545	13.0947	1.79449	1.39276	2.2577
	100	66.3862	74.6105	92.1251	53.582	50.4899	51.6183	21.2555	18.6961		6.43885	3.34324	4.62216	2.38005	4.18079	13.3699	2.68558	1.867	1.77964
	30	66.7148	40.7056	45.1912	25.5714	17.3494	19.642				0.827541	1.40156	0.996016	0.605198	1.99106	0.599859	1.16381	1.00723	0.804782
	0	2.7111	2.30989		8.81057	8.15951		6.81184	7.05992		1.57604	1.19974		1.01303	3.41389		0.897997	0.995025

## Sheet: Fig 4
Donor 1
		Ag+ + E + ImmTAC			Donor + E + ImmTAC			Ag- + E + ImmTAC			Donor + E			Ag+ + E			Ag- + E
	10-8	266	257	247	159	128	134	41	54	52							1	0
	10-9	287	280	271	181	180	179	1	3	0
	10-10	182	220	220	117	119	119	2	2	1
	10-11	123	131	111	50	34	48	1	3	1
	10-12	64	68	61	6	7	13	0	0	0
	10-13	17	13	19	2	3	7	2	1	2
											3	0		1	0
Donor 2
		Ag+ + E + ImmTAC			Donor + E + ImmTAC			Ag- + E + ImmTAC			Donor + E			Ag+ + E			Ag- + E
	10-8	266	257	247	53	70	73	41	54	52							1	0
	10-9	287	280	271	64	91	74	1	3	0
	10-10	182	220	220	39	37	41	2	2	1
	10-11	123	131	111	2	0	1	1	3	1
	10-12	64	68	61	1	0	6	0	0	0
	10-13	17	13	19	1	17	6	2	1	2
	0										3	9		1	0
Donor 2
		Ag+ + E + ImmTAC			Donor + E + ImmTAC			Ag- + E + ImmTAC			Donor + E			Ag+ + E			Ag- + E
	10-8	236	230	227	86	88	74	56	69	35							1	0
	10-9	233	273	282	74	77	63	1	3	6
	10-10	215	227	230	38	35	40	5	2	1
	10-11	142	138	140	3	3	5	0	0	0
	10-12	34	63	67	0	5	0	0	1	0
	10-13	15	14	16	2	2	2	2	0	2
	0										1	2		2	1
Donor 2
		Ag+ + E + ImmTAC			Donor + E + ImmTAC			Ag- + E + ImmTAC			Donor + E			Ag+ + E			Ag- + E
	10-8	236	230	227	102	78	97	56	69	35							1	0
	10-9	233	273	282	111	119	116	1	3	6
	10-10	215	227	230	66	65	81	5	2	1
	10-11	142	138	140	14	8	9	0	0	0
	10-12	34	63	67	5	9	8	0	1	0
	10-13	15	14	16	1	2	3	2	0	2
	0										0	6		2	1

## Sheet: Figure 5
		IL-2			IL-6			IFN-γ			TNF-α
ImmTAC-nybr1 (nM)	10	7.87014	6.08173	4.66784	10.3109	9.00439	6.41757	139.495	104.586	87.4953	73.779	60.4839	48.6465
	2	1.10741	0.986095	1.17995	3.49034	3.08062	2.7689	16.2046	11.5272	12.4424	11.1368	8.92084	7.95088
	1	1.05822	0.831219	0.917099	2.7855	1.70852	1.65115	3.83622	2.54938	2.44162	7.26038	5.1234	5.07943
	0.75	0.965946	0.811242	0.914229	2.23902	1.80624	2.21226	2.42368	1.72827	2.13732	6.38146	5.42715	4.58342
	0.5	1.03512	0.937197	1.00627	2.62261	1.87689	1.73549	1.11322	1.2179	1.358	6.42576	5.53733	5.58143
	0.25	0.777054	0.691918	0.94007	2.02467	1.99783	2.16541	1.37555	1.58682	1.49865	5.73586	5.9788	5.44036
	0.1	0.957316	0.765674	0.945817	2.22899	1.85671	2.14867	1.39311	1.02628	1.02628	5.55497	5.22018	5.81975
	0	0.720241	0.816947	1.00627	4.04964	3.06407	5.87002	1.76371	1.69287	1.94127	9.01938	6.42133	10.3169
	anti-CD3	128.039	126.799	139.146	52.6226	50.6009	48.944	464.181	494.252	405.314	397.346	429.186	382.952
	anti-CD3 + anti-CD28	318.4	326.368	338.454	47.3796	47.1121	44.3738	800.333	755.611	720.017	477.86	361.797	403.4

## Sheet: Figure 6
	D1			Mean	D2			Mean	D3			Mean	D4			Mean	D5			Mean	D6			Mean	D7			Mean	D8			Mean	D9			Mean	D10			Mean	D11			Mean	D12			Mean	D13
Control	1	9	11	7	1	0	3	1.33333	8	9	6	7.66667	12	12	19	14.3333	11	21	2	11.3333	21	6	12	13	7	3	6	5.33333	1	2	1	1.33333	1	0	1	0.666667	4	3	19	8.66667	7	10	8	8.33333	9	10	32	17	14
0.2nM ImmTAC-mageA3	6	7	8	7	1	0	0	0.333333	7	8	7	7.33333	23	11	10	14.6667	28	26	18	24	54	37	17	36	10	8	0	6	3	0	1	1.33333	0	1	0	0.333333	2	3	6	3.66667	12	13	10	11.6667	2	10	4	5.33333	23
0.2nM ImmTAC-mageA3 - Control				0				-1				-0.333333				0.333333				12.6667				23				0.666667				0				-0.333333				-5				3.33333				-11.6667
[truncated: 59 more columns]

## Sheet: Figure 7
ALA SCAN
	Cognate			ALA1			ALA2			ALA3			ALA4			ALA5			ALA6			ALA7			ALA8			ALA9
IFN-γ release (no. spots +/- SEM)	250	288	250	266	294	296	32	19	19	256	288	299	11	41	22	-2	4	0	21	27	12	123	135	77	4	8	6	287	236	305
X-SCAN
Position 1
	Cognate			A			C			D			E			F			G			H			I			K			L			M			N			P			Q			R			T
IFN-γ release (no. spots +/- SEM)	250	288	250	266	294	296	158	193	2	8	4	-2	4	4	4	266	322	304	235	252	266	196	187	236	140	164	169	166	188	193	157	146	197	319	343	341	202	191	212	148	192	203	172	217	191	195	151	195	393
Position 2
	Cognate			A			C			D			E			F			G			H			I			K			M			N			P			Q			R			S			T
IFN-γ release (no. spots +/- SEM)	250	288	250	32	19	19	131	136	98	0	0	0	6	2	4	1	2	12	3	0	10	0	3	8	235	222	190	0	2	2	129	147	102	1	1	8	0	0	0	42	28	43	0	3	1	10	4	2	104
Position 3
	Cognate			A			C			D			E			F			G			H			I			K			M			N			P			Q			R			S			T
IFN-γ release (no. spots +/- SEM)	250	288	250	256	288	299	164	130	142	51	51	58	2	3	0	53	43	43	95	93	141	148	127	125	150	171	190	124	93	70	252	271	251	102	162	149	74	50	44	151	135	131	12	3	6	108	118	100	118
Position 4
	Cognate			A			C			D			E			F			G			H			I			K			L			N			P			Q			R			S			T
IFN-γ release (no. spots +/- SEM)	250	288	250	11	41	22	6	8	7	9	17	35	-2	0	2	3	-2	4	133	131	98	14	-5	-1	3	1	8	8	3	12	0	0	0	158	160	211	94	109	124	226	213	172	8	-4	-1	89	96	142	146
Position 5
	Cognate			A			C			D			E			F			G			H			I			K			L			M			N			P			Q			R			S
IFN-γ release (no. spots +/- SEM)	250	288	250	-2	4	0	9	-1	6	-2	1	3	0	-5	-6	-1	-4	1	4	0	4	2	4	-6	1	6	-1	1	-2	2	0	5	6	6	3	2	0	0	0	0	0	0	4	7	6	-2	-3	7	2
Position 6
	Cognate			A			C			D			E			F			G			H			K			L			M			N			P			Q			R			S			T
IFN-γ release (no. spots +/- SEM)	250	288	250	21	27	12	45	74	106	-2	2	1	9	3	4	17	10	3	29	22	28	20	12	18	0	2	3	255	161	200	227	132	154	75	49	75	5	3	12	22	23	28	5	-1	0	208	136	136	294
Position 7
	Cognate			A			C			D			E			F			G			H			I			K			L			M			N			P			Q			R			S
IFN-γ release (no. spots +/- SEM)	250	288	250	123	135	77	3	5	6	149	120	132	10	1	3	1	4	6	3	0	-3	10	0	10	3	9	6	0	2	-1	0	0	0	41	48	52	29	20	22	106	85	71	12	11	3	-2	3	6	295
Position 8
	Cognate			A			C			D			E			F			G			H			I			K			L			M			N			P			R			S			T
IFN-γ release (no. spots +/- SEM)	250	288	250	4	8	6	8	2	6	-2	3	2	2	4	7	0	0	2	178	173	124	4	1	1	3	-4	2	7	5	7	0	1	-1	6	4	-2	0	0	0	0	0	0	0	3	0	3	6	4	0
Position 9
	Cognate			A			D			E			F			G			H			I			K			L			M			N			P			Q			R			S			T
IFN-γ release (no. spots +/- SEM)	250	288	250	287	236	305	26	49	23	1	2	0	98	117	80	361	296	220	0	0	3	387	200	236	1	0	-3	428	409	401	349	329	368	112	73	71	0	0	0	0	1	3	11	4	-1	374	335	340	376
[truncated: 11 more columns]

## Sheet: S1 Fig
		Ag+ + E + ImmTAC			Ag- + E + ImmTAC			Ag+ + E			Ag- + E
ImmTAC-gp100 (M)	10-8	69	66	65	38	36	35
	10-9	83	82	72	18	17	16
	10-10	85	75	76	10	9	8
	10-11	69	62	52	10	9	8
	10-12	23	22	19	12	9	9
	10-13	9	8	7	10	10	7
	10-14	7	7	5	10	11	8
	0							7	7	5	12	12	9
